# Supplementary material for: Reconstitution of early paclitaxel biosynthetic network
Source: Nat Commun. 2024 Feb 15;15:1419. doi: 10.1038/s41467-024-45574-8 (PMC10869802; doi:10.1038/s41467-024-45574-8)
Supplement: Supplementary file 4 — Source Data [file 41467_2024_45574_MOESM4_ESM.xlsx]

## Sheet: Figure 3b
integrated peak area for mono-oxidized and poly-functionalized products
		35S				UBQ10				NOS
	Mean Percentage	SD	n		Mean Percentage	SD	n		Mean Percentage	SD	n
mono-oxidized	31.8661	2.4672	5		62.9643	2.46345	6		74.929	1.53457	6
poly-functionalized	68.1339	2.4672	5		37.0357	2.46345	6		25.071	1.53457	6

## Sheet: Figure 3c
integrated peak area for mono-oxidized taxadienes
			35S									UBQ10									NOS
replicate	1	2	3	4	5	Mean	SD		1	2	3	4	5	6	Mean	SD		1	2	3	4	5	6	Mean	SD
isoOCT (4)	2.20135	2.59689	2.02256	1.66117	2.20579	2.13755	0.339071		5.10586	5.40167	5.71494	7.692	4.73473	6.77922	5.90474	1.1185		8.75094	6.36854	9.46401	9.17882	8.21653	6.9506	8.15491	1.24601
OCT (3)	9.70251	15.0479	10.3894	8.91525	10.4781	10.9066	2.39878		23.9815	28.0668	25.8189	36.9371	24.6698	34.4511	28.9875	5.43391		37.1398	32.7966	40.2379	40.1848	33.5519	32.0149	35.9876	3.71232
5a-ol (2)	3.57405	3.73131	3.48041	3.18061	3.08228	3.40973	0.271629		5.2868	6.1011	3.23688	6.69234	4.6436	4.33099	5.04862	1.25121		8.38709	13.2528	9.59459	9.88051	8.71861	9.3457	9.86322	1.75036
5	9.6595	7.35851	7.02996	9.64373	7.04746	8.14783	1.37898		19.6219	17.829	11.5106	19.8008	14.8834	11.3077	15.8256	3.8509		23.8351	19.2446	13.5017	18.6941	17.5265	15.6765	18.0798	3.51848

## Sheet: raw - 35S promoter
		Replicate 1				Replicate 2				Replicate 3				Replicate 4*				Replicate 5				Replicate 6
Identity	Retention time (min)	Area	Percentage	Identity	Retention time (min)	Area	Percentage	Identity	Retention time (min)	Area	Percentage	Identity	Retention time (min)	Area	Percentage	Identity	Retention time (min)	Area	Percentage	Identity	Retention time (min)	Area	Percentage
isoOCT (4)	11.303	13254	2.20135	isoOCT (4)	11.303	8025.74	2.59689	isoOCT (4)	11.303	14774	2.02256	isoOCT (4)	11.303	6669.78	5.40164	isoOCT (4)	11.302	8812.25	1.66117	isoOCT (4)	11.297	15022.3	2.20579
OCT (3)	11.858	58417.5	9.70251	OCT (3)	11.858	46505.8	15.0479	OCT (3)	11.858	75890.3	10.3894	OCT (3)	11.858	35775.1	28.9731	OCT (3)	11.858	47294	8.91525	OCT (3)	11.858	71360.1	10.4781
5a-ol (2)	12.132	21518.9	3.57405	5a-ol (2)	12.138	11531.7	3.73131	5a-ol (2)	12.132	25423	3.48041	5a-ol (2)	12.138	7332.05	5.93799	5a-ol (2)	12.132	16872.6	3.18061	5a-ol (2)	12.132	20991.6	3.08228
	12.184	9727.63	1.61565		12.184	25301.7	8.18685		12.304	36260.5	4.96407	5	12.876	14853.5	12.0294	5	12.87	51158.5	9.64373		12.304	8850.25	1.29952
	12.241	195.23	0.0324256		12.733	186.58	0.0603717	5	12.876	51350.9	7.02996		13.786	2364.54	1.91497		13.013	19251.9	3.62912	5	12.876	47996.1	7.04746
	12.298	8639.68	1.43496	5	12.876	22741.6	7.35851		13.014	28630	3.91945		13.866	9165.8	7.42309		13.866	148573	28.0071		13.014	24570.3	3.60776
	12.727	4631.96	0.769318		13.019	12032.8	3.89345		13.614	7468.84	1.02249		14.026	8163.14	6.61106		14.455	57757.2	10.8876		13.609	8518.87	1.25086
5	12.876	58158.6	9.6595		13.866	30841.5	9.97938		13.872	151334	20.7177		14.37	27749.9	22.4738		14.707	7060.95	1.33104		13.866	161890	23.771
	13.014	17513.1	2.90873		14.032	28235.2	9.13606		14.461	64929.4	8.88885		15.228	4657.37	3.77185		14.856	8200.02	1.54576		14.456	71084.4	10.4376
	13.626	4981.16	0.827316		14.53	14226.2	4.60316		14.713	4431.79	0.606713		16.367	5377.65	4.35519		15.222	25346.5	4.778		14.707	5704.83	0.837663
	13.866	78908.6	13.1058		15.085	6051.69	1.95814		14.805	4098.28	0.561056		16.55	1368.06	1.10795		15.605	10786.5	2.03334		14.856	7104.23	1.04314
	13.946	21315.5	3.54027		15.228	5407.76	1.74979		14.856	6482.34	0.887434						15.823	4520.9	0.852221		15.091	12035	1.76714
	14.032	57901.5	9.6168		15.623	8641.13	2.79601		15.085	10745.5	1.47107						16.366	11075.4	2.08779		15.222	21845.1	3.2076
	14.301	7197.7	1.19546		15.874	25085.2	8.11682		15.222	17235.6	2.35955						16.555	86724.6	16.3482		15.606	14694.5	2.15766
	14.461	44740	7.43082		16.367	11686.2	3.7813		15.617	13498.8	1.84799						17.757	6934.15	1.30714		15.875	33135.8	4.86547
	14.713	7383.45	1.22631		16.55	35538.5	11.4992		15.875	26838.1	3.67414						18.083	2692.66	0.507585		16.367	18504.3	2.71705
	14.862	7579.74	1.25891		17.768	5160.27	1.66971		16.367	17502.5	2.3961						18.587	17422.8	3.28432		16.55	91741.1	13.4707
	15.108	9978.09	1.65725		18.072	4210.53	1.3624		16.556	134716	18.4426										17.488	14839.9	2.17901
	15.228	18171.5	3.01808		18.587	7642.21	2.47279		17.769	8978.58	1.22917										17.763	5754.72	0.844988
	15.36	1098.12	0.182386						18.066	8165.99	1.11793										18.066	4450.1	0.653426
	15.56	1135.46	0.188587						18.352	4457.68	0.610258										18.352	5278.5	0.775063
	15.617	13877.2	2.30486						18.587	17246.7	2.36108										18.581	15669	2.30075
	15.823	5203.54	0.864251
	15.943	2772.17	0.460427
	16.143	3552.39	0.590013
	16.258	1438.77	0.238964
	16.372	11889.6	1.97474
	16.555	83692.3	13.9004
	17.769	5116.65	0.849819
	18.066	3182.76	0.528621
	18.358	5575.66	0.926056
	18.581	13154.8	2.18487
	18.724	183.58	0.0304906
GGOH	12.476	137383	excluced	GGOH	12.476	188429	excluced	GGOH	12.476	223105	excluced	GGOH	12.476	51611.7	excluced	GGOH	12.476	150002	excluced	GGOH	12.476	257157	excluced
mono-oxidized		192057	31.8985			126326	40.8753			232329	31.8059			64630.4	52.3421			143389	27.0299			188791	27.7209
poly-functionalized		410030	68.1015			182726	59.1247			498130	68.1941			58846.5	47.6579			387095	72.9701			492251	72.2791
sum		602087	100			309052	100			730458	100			123477	100			530484	100			681042	100
														*this dataset is excluded from final analysis for its lower summarized area than others

## Sheet: raw - UBQ10 promoter
		Replicate 1				Replicate 2				Replicate 3				Replicate 4				Replicate 5				Replicate 6
Identity	Retention time (min)	Area	Percentage	Identity	Retention time (min)	Area	Percentage	Identity	Retention time (min)	Area	Percentage	Identity	Retention time (min)	Area	Percentage	Identity	Retention time (min)	Area	Percentage	Identity	Retention time (min)	Area	Percentage
isoOCT (4)	11.297	18215	5.10586	isoOCT (4)	11.297	17714	5.40167	isoOCT (4)	11.297	35339.3	5.71494	isoOCT (4)	11.297	17009.4	7.692	isoOCT (4)	11.297	21361.3	4.73473	isoOCT (4)	11.297	23338.9	6.77922
	11.623	2657.4	0.744898	OCT (3)	11.852	92041.1	28.0668	OCT (3)	11.858	159656	25.8189	OCT (3)	11.858	81679.2	36.9371	OCT (3)	11.858	111301	24.6698	OCT (3)	11.858	118605	34.4511
OCT (3)	11.858	85553.3	23.9815		11.978	1939.93	0.591557		11.984	6013.58	0.972494	5a-ol (2)	12.132	14798.8	6.69234		11.972	4126.07	0.914544		12.006	2388.53	0.693794
	11.972	3348.83	0.938713	5a-ol (2)	12.132	20007.7	6.1011	5a-ol (2)	12.132	20015.8	3.23688	5	12.871	43785.6	19.8008	5a-ol (2)	12.132	20950.1	4.6436	5a-ol (2)	12.132	14910.3	4.33099
5a-ol (2)	12.132	18860.5	5.2868		12.213	5511.06	1.68053		12.207	10946.7	1.77026		13.014	4458.72	2.01633		12.207	12048.4	2.67052		12.184	11048	3.20909
	12.207	5344.85	1.49822	5	12.871	58467.9	17.829		12.298	12069.9	1.9519		13.866	14787.8	6.68735	5	12.871	67148.1	14.8834	5	12.87	38929	11.3077
	12.298	4610.27	1.29231		13.014	13593	4.14503	5	12.876	71177.4	11.5106		14.85	2464.68	1.11458		13.008	20077.9	4.45027		13.014	13057.3	3.79274
5	12.871	70000.7	19.6219		13.792	4282.36	1.30585		13.014	35440.8	5.73136		15.222	20986.1	9.49039		13.866	41045.3	9.0977		13.78	3995.23	1.16049
	13.014	14707	4.12253		13.866	24014.5	7.32293		13.866	84077.1	13.5966		15.955	3047.58	1.37818		14.026	19474.8	4.31659		13.866	18311.4	5.31888
	13.786	6533.32	1.83136		14.032	13417.2	4.0914		14.45	15965.2	2.58183		16.144	3973.94	1.7971		14.318	23564.3	5.22304		14.026	10127.9	2.94183
	13.866	29471.3	8.26112		14.461	6590.9	2.00981		14.868	7417.57	1.19954		16.367	14138.8	6.39385		14.862	4038.29	0.895088		14.467	7012.96	2.03705
	14.026	15986.2	4.48109		14.856	5810.45	1.77182		15.085	4215.17	0.681662						15.222	38938.2	8.63066		14.862	6816.82	1.98007
	14.33	3320.88	0.930878		15.222	30851.2	9.40769		15.222	38602.8	6.2427						15.869	5763.1	1.27739		15.222	22207.8	6.45069
	14.456	6648.63	1.86368		16.138	3663.42	1.11711		15.875	28406	4.59372						15.96	3644.44	0.807791		15.875	12916.3	3.75179
	14.868	5146.15	1.44252		16.361	25281.9	7.7094		16.132	3971.2	0.642208						16.132	2915.84	0.646296		15.949	1685.25	0.489513
	15.222	30380.7	8.51604		16.55	4749.49	1.4483		16.367	43518.7	7.03768						16.361	39160.5	8.67994		16.138	1524.2	0.442733
	16.138	5018.28	1.40668						16.55	20683.4	3.34485						16.55	10212.9	2.26369		16.367	16698	4.85025
	16.367	25454.7	7.13524						17.488	15271.4	2.46964						17.488	5391.19	1.19496		16.55	6270.5	1.82139
	16.55	5489.05	1.53864						18.575	5578.84	0.90219										17.488	9597.24	2.7877
																					18.581	4830.15	1.40301
GGOH	12.476	136657	excluced	GGOH	12.476	104239	excluced	GGOH	12.476	189850	excluced	GGOH	12.476	45167.5	excluced	GGOH	12.47	180769	excluced	GGOH	12.47	141968	excluced
mono-oxidized		223298	62.5928			209275	63.8157			350659	56.7073			161732	73.1385			257013	56.9669			222277	64.5646
poly-functionalized		133449	37.4072			118661	36.1843			267707	43.2927			59398.9	26.8615			194149	43.0331			121994	35.4354
sum		356747	100			327936	100			618367	100			221131	100			451161	100			344271	100

## Sheet: raw - NOS promoter
		Replicate 1				Replicate 2				Replicate 3				Replicate 4				Replicate 5				Replicate 6
Identity	Retention time (min)	Area	Percentage	Identity	Retention time (min)	Area	Percentage	Identity	Retention time (min)	Area	Percentage	Identity	Retention time (min)	Area	Percentage	Identity	Retention time (min)	Area	Percentage	Identity	Retention time (min)	Area	Percentage
isoOCT (4)	11.297	21434.5	8.75094	isoOCT (4)	11.297	18252.8	6.36854	isoOCT (4)	11.303	89371.1	9.46401	isoOCT (4)	11.297	22074.9	9.17882	isoOCT (4)	11.297	75491.7	8.21653	isoOCT (4)	11.297	61013	6.9506
OCT (3)	11.858	90970.1	37.1398	OCT (3)	11.858	93997.8	32.7966		11.594	4805.47	0.508879	OCT (3)	11.858	96643.8	40.1848		11.594	5558.09	0.604943		11.589	6346.74	0.723021
5a-ol (2)	12.132	20543.3	8.38709	5a-ol (2)	12.138	37983.7	13.2528	OCT (3)	11.863	379977	40.2379		11.978	2327.39	0.967736	OCT (3)	11.858	308267	33.5519	OCT (3)	11.858	281030	32.0149
5	12.87	58381.7	23.8351	5	12.871	55156.7	19.2446		11.978	12285	1.30093	5a-ol (2)	12.132	23762.5	9.88051		11.978	14306.7	1.55714		11.978	15395.2	1.75383
	14.867	3212.33	1.31148		13.025	2899.77	1.01175	5a-ol (2)	12.132	90604.1	9.59459	5	12.871	44958.9	18.6941	5a-ol (2)	12.138	80104.7	8.71861	5a-ol (2)	12.132	82037.4	9.3457
	15.228	19043.1	7.7746		13.866	3398.57	1.18579		12.201	14203	1.50404		13.866	1839.04	0.764679		12.212	12314.5	1.34031		12.201	12897.3	1.46926
	15.96	3343.85	1.36517		14.318	3614.01	1.26096	5	12.876	127500	13.5017		14.324	1853.5	0.770691		12.298	4280.36	0.465875	5	12.876	137609	15.6765
	16.143	9458.02	3.86137		15.222	20216.9	7.05385		13.014	10920.4	1.15643		14.868	1344.79	0.559168	5	12.87	161030	17.5265		13.014	12170.9	1.38651
	16.367	18552.8	7.57443		15.96	2080.47	0.725893		13.866	12994.5	1.37606		15.222	19770.1	8.22047		13.008	12038	1.31022		13.866	12609.1	1.43643
					16.138	3374.98	1.17756		14.324	12402.6	1.31338		15.955	2676.58	1.11293		13.786	2898.38	0.31546		14.324	13737.2	1.56495
					16.367	45632.8	15.9216		14.455	5337.77	0.565247		16.144	8710.22	3.62174		13.866	15237.4	1.65844		14.456	2878.69	0.32794
									14.621	9647.95	1.02168		16.367	14536.7	6.0444		14.038	3285.88	0.357636		14.616	7007.42	0.798285
									14.867	4748	0.502793						14.318	14097.6	1.53438		14.862	4360.23	0.496717
									15.222	60064.9	6.36062						14.621	17430.3	1.89712		15.222	70244.3	8.00223
									15.966	22415.6	2.37372						14.862	9988.88	1.08719		15.875	23630.3	2.69197
									16.143	14234.2	1.50734						15.222	76137.2	8.28678		16.138	11346.4	1.29258
									16.361	72813.8	7.71067						15.966	14500.6	1.57825		16.361	123495	14.0686
																	16.143	25122.1	2.73429
																	16.361	66688.8	7.25842
GGOH	12.481	45776.5	23770	GGOH	12.481	39280.4	19162.4	GGOH	12.476	143781	79232.5	GGOH	12.476	37552.6	18290.5	GGOH	12.476	151391	78664.8	GGOH	12.476	130175	67694.7
mono-oxidized		191330	78.1129			208291	72.6743			729666	77.2685			189767	78.9059			673392	73.292			608500	69.3203
poly-functionalized		53610.1	21.8871			78317.7	27.3257			214659	22.7315			50730.9	21.0941			245387	26.708			269309	30.6797
sum		244940	100			286608	100			944325	100			240498	100			918779	100			877809	100
